# Supplementary material for: The TOR signalling pathway in fungal phytopathogens: A target for plant disease control
Source: Mol Plant Pathol. 2024 Nov 7;25(11):e70024. doi: 10.1111/mpp.70024 (PMC11541241; doi:10.1111/mpp.70024)
Supplement: Supplementary file 2 — Table S1. List of TOR components from diverse phytopathogenic fungi. [file MPP-25-e70024-s001.xlsx]

## Sheet: Sheet1
Table S1. List of TOR components from diverse phytopathogenic fungi
Protein name	B. cinerea	B.graminis f. sp. tritici	C. graminicola	F. graminearum	F. oxysporum	M. oryzae	P. infestans	P. striiformis f. sp. Tritici	V. dahliae	U. maydis
TOR	Bcin01g11360	BGT96224V316_LOCUS8189	GLRG_11535	FGSG_08133	FOXG_18412; FOXG_15946	MGG_15156	PITG_15408; PITG_12226	PSTG_05208	VDAG_JR2_Chr6g10810a	UMAG_03216
LST8	Bcin04g05980	BGT96224V316_LOCUS1605	GLRG_10208	FGSG_10251	FOXG_05169	MGG_07284	PITG_13618	PSTG_00888	VDAG_JR2_Chr1g16920a	UMAG_03059
RAPTOR/KOG1	Bcin06g02850	BGT96224V316_LOCUS95	GLRG_02431	FGSG_08704	FOXG_03095	MGG_02874	PITG_05517	PSTG_15692	VDAG_JR2_Chr2g07540a	UMAG_00801
RICTOR/AVO3	Bcin03g06820	BGT96224V316_LOCUS3385	GLRG_00407	/	FOXG_11510	MGG_05284	PITG_03767	PSTG_08751	VDAG_JR2_Chr5g09570a	UMAG_06215
mSIN1/AVO1	Bcin16g01100	BGT96224V316_LOCUS8324	/	/	FOXG_09442	/	/	/	VDAG_JR2_Chr7g08790a	UMAG_00947
AVO2	/	BGT96224V316_LOCUS6674	/	/	FOXG_02176	/	/	/	VDAG_JR2_Chr7g08290a	/
FKBP12	Bcin12g01360	BGT96224V316_LOCUS6494	GLRG_08322	FGSG_09690	FOXG_08379	MGG_06035	PITG_01310; PITG_22226	PSTG_05566	VDAG_JR2_Chr1g18420	UMAG_00026
TSC1/2	/	BGT96224V316_LOCUS6732	/	/	/	MGG_03993	/	/	/	UMAG_10174; UMAG_10623
Rheb	Bcin03g06240	BGT96224V316_LOCUS3352	GLRG_03309	FGSG_07473	FOXG_01420	MGG_06914	PITG_01946	PSTG_11849	VDAG_JR2_Chr7g07470a	UMAG_05654
PLD1	Bcin09g01240	BGT96224V316_LOCUS2138	GLRG_10216	FGSG_09917	FOXG_05506	MGG_00960	PITG_03651; PITG_00284; PITG_00921; PITG_21129; PITG_00923; PITG_20603; PITG_00617; PITG_22809; PITG_06994; PITG_10568; PITG_10572; PITG_10563	PSTG_05720	VDAG_JR2_Chr8g02420a	UMAG_00370
VPS34	Bcin08g04360	BGT96224V316_LOCUS3689	GLRG_02602	FGSG_08522	FOXG_03324	MGG_03069	PITG_12326	PSTG_01625	VDAG_JR2_Chr5g07490a	UMAG_01110
AMPK/SNF1	Bcin14g03370	BGT96224V316_LOCUS2416	GLRG_04232	FGSG_09897	FOXG_05528	MGG_00803	PITG_14707	PSTG_10323	VDAG_JR2_Chr1g13020a	UMAG_11087
PTEN	Bcin03g08830	BGT96224V316_LOCUS608	GLRG_07262	FGSG_04982	FOXG_09154	MGG_08005	PITG_04678; PITG_02820	/	/	UMAG_03760
PDK	Bcin15g02600	BGT96224V316_LOCUS1744	GLRG_03148	FGSG_07381	FOXG_01533	MGG_07467	PITG_01043; PITG_18473	/	/	UMAG_11361
AKT/PKB	Bcin15g04980	BGT96224V316_LOCUS3077	GLRG_09918	FGSG_00469	FOXG_00585	MGG_01260	PITG_01365	PSTG_01530	VDAG_JR2_Chr8g10790a	UMAG_03446
VAM6	Bcin04g00100	BGT96224V316_LOCUS6775	GLRG_08125	FGSG_12272	/	MGG_01054	/	PSTG_02519	VDAG_JR2_Chr6g05950a	UMAG_15000
GTR1/2	Bcin07g02870	BGT96224V316_LOCUS1916	GLRG_10756	FGSG_05865	FOXG_07552	MGG_04881	PITG_01515	PSTG_15332	VDAG_JR2_Chr5g03730a	UMAG_11426
GATOR1/2	Bcin05g02300	BGT96224V316_LOCUS652	GLRG_00628	FGSG_00745	FOXG_01076	MGG_00664	PITG_16224	PSTG_04853	VDAG_JR2_Chr4g06850a	/
S6K1/Sch9	Bcin11g06110	BGT96224V316_LOCUS5100	GLRG_01564	FGSG_00472	FOXG_00582	MGG_14773	PITG_10450; PITG_05521; PITG_18420; PITG_10899; PITG_21185	PSTG_11041	VDAG_JR2_Chr3g02040a	UMAG_00602
RPS6	Bcin04g05070	/	GLRG_06929	FGSG_00634	FOXG_00951	MGG_03236	PITG_00443	PSTG_05055	VDAG_JR2_Chr4g06860a	UMAG_11827
ATG1	Bcin07g00720	BGT96224V316_LOCUS1290	GLRG_00198	FGSG_05547	FOXG_09345	MGG_06393	PITG_16904	PSTG_01468	VDAG_JR2_Chr8g10070a	UMAG_03315
SFP1	Bcin05g02390	/	GLRG_00700	/	FOXG_00980	MGG_01209	/	PSTG_07600	VDAG_JR2_Chr7g01990a	/
SIT4	Bcin13g05090	BGT96224V316_LOCUS6170	GLRG_10345	FGSG_01464	FOXG_11250	MGG_03911	PITG_07038; PITG_03574; PITG_06715; PITG_01417; PITG_19036;	PSTG_01609	VDAG_JR2_Chr2g05180a	UMAG_03080
TAP42	Bcin12g06220	BGT96224V316_LOCUS402	GLRG_08365	FGSG_09800	FOXG_08258	MGG_01540	/	PSTG_13575; PSTG_13565	VDAG_JR2_Chr1g18890a	UMAG_06053
YPK2	Bcin15g04980	BGT96224V316_LOCUS1387	GLRG_09918	FGSG_05845	FOXG_07521	MGG_06599	PITG_18420; PITG_01365	PSTG_01631	VDAG_JR2_Chr8g07500a	UMAG_10123
